# Supplementary material for: Dietary and Health Correlates of Sweetened Beverage Intake: Sources of Variability in the National Health and Nutrition Examination Survey (NHANES)
Source: Nutrients. 2021 Aug 5;13(8):2703. doi: 10.3390/nu13082703 (PMC8400347; doi:10.3390/nu13082703)
Supplement: Supplementary file 1 [file nutrients-13-02703-s001.zip]

Archive with 1 entries (1 files):
- nutrients-1299129-supplementary.xlsx
