# Supplementary material for: Dietary and Health Correlates of Sweetened Beverage Intake: Sources of Variability in the National Health and Nutrition Examination Survey (NHANES)
Source: Nutrients. 2021 Aug 5;13(8):2703. doi: 10.3390/nu13082703 (PMC8400347; doi:10.3390/nu13082703)
Supplement: Supplementary file 1 [file nutrients-13-02703-s001.zip › nutrients-1299129-supplementary.xlsx]

## Sheet: Sheet1
Foodcode	group_11	convert_11	group_13	convert_13	group_15	convert_15	Main_description_11	Main_description_13	Main_description_15
11320000	sb	30.6	sb	30.5	sb	30.5	Milk, soy, ready-to-drink, not baby's	Soy milk	Soy milk
11320100	lcs	30.4	lcs	30.5	lcs	30.5	Milk, soy, light, ready-to-drink, not baby's	Soy milk, light	Soy milk, light
11320200	sb	30.4	sb	30.5	sb	30.5	Milk, soy, nonfat, ready-to-drink, not baby's	Soy milk, nonfat	Soy milk, nonfat
11321000	sb	30	sb	30.5	sb	30.5	Milk, soy, ready-to-drink, not baby's, chocolate	Soy milk, chocolate	Soy milk, chocolate
11321100	lcs	30.4	lcs	30.5	lcs	30.5	Milk, soy, light, ready-to-drink, not baby's, chocolate	Soy milk, light, chocolate	Soy milk, light, chocolate
11321200	sb	30.4	sb	30.5	sb	30.5	Milk, soy, nonfat, ready-to-drink, not baby's, chocolate	Soy milk, nonfat, chocolate	Soy milk, nonfat, chocolate
11340000	sb	30.5	sb	30.5	sb	30.5	Milk, imitation, fluid, non-soy, sweetened, flavors other than chocolate	Imitation milk, non-soy, sweetened	Imitation milk, non-soy, sweetened
11350000	sb	30.6	sb	30.5	sb	30.5	Milk, almond, ready-to-drink	Almond milk, sweetened	Almond milk, sweetened
11350010	sb	30.6	sb	30.5	sb	30.5	Milk, almond, ready-to-drink, chocolate	Almond milk, sweetened, chocolate	Almond milk, sweetened, chocolate
11360000	n/a	#N/A	sb	30.5	sb	30.5	#N/A	Rice milk	Rice milk
11370000	n/a	#N/A	sb	30.5	sb	30.5	#N/A	Coconut milk	Coconut milk
11511000	sb	31.2	sb	31	sb	31	Milk, chocolate, NFS	Chocolate milk, NFS	Chocolate milk, NFS
11511100	sb	31.2	sb	31	sb	31	Milk, chocolate, whole milk-based	Chocolate milk, ready to drink, whole	Chocolate milk, ready to drink, whole
11511200	sb	31.2	sb	31	sb	31	Milk, chocolate, reduced fat milk-based, 2% (formerly "lowfat")	Chocolate milk, ready to drink, reduced fat (2%)	Chocolate milk, ready to drink, reduced fat
11511300	sb	31.2	sb	31	sb	31	Milk, chocolate, skim milk-based	Chocolate milk, ready to drink, fat free (skim)	Chocolate milk, ready to drink, fat free
11511400	sb	31.2	sb	31	sb	31	Milk, chocolate, lowfat milk-based	Chocolate milk, ready to drink, low fat (1%)	Chocolate milk, ready to drink, low fat
11511550	n/a	#N/A	sb	31	sb	31	#N/A	Chocolate milk, ready to drink, reduced sugar, NS as to milk	Chocolate milk, ready to drink, reduced sugar, NS as to milk
11511600	n/a	#N/A	sb	31	sb	31	#N/A	Nesquik, chocolate milk, ready to drink, low fat (1%)	Chocolate milk, ready to drink, low fat (Nesquik)
11511610	n/a	#N/A	sb	31	sb	31	#N/A	Nesquik, chocolate milk, ready to drink, fat free (skim)	Chocolate milk, ready to drink, fat free (Nesquik)
11511700	n/a	#N/A	lcs	31	lcs	31	#N/A	Nesquik, chocolate milk, ready to drink, low fat (1%), no sugar added	Chocolate milk, ready to drink, low fat, no sugar added (Nesquik)
11512000	sb	31.2	n/a	#N/A	n/a	#N/A	Cocoa, hot chocolate, not from dry mix, made with whole milk	#N/A	#N/A
11512010	n/a	#N/A	sb	31	sb	31	#N/A	Hot chocolate / Cocoa, ready to drink	Hot chocolate / Cocoa, ready to drink
11512020	n/a	#N/A	sb	31	sb	31	#N/A	Hot chocolate / Cocoa, ready to drink, made with nonfat milk	Hot chocolate / Cocoa, ready to drink, made with nonfat milk
11512030	n/a	#N/A	sb	31	sb	31	#N/A	Hot chocolate / Cocoa, ready to drink, made with non-dairy milk	Hot chocolate / Cocoa, ready to drink, made with non-dairy milk
11512100	n/a	#N/A	sb	31	sb	31	#N/A	Hot chocolate / Cocoa, ready to drink, with whipped cream	Hot chocolate / Cocoa, ready to drink, with whipped cream
11512110	n/a	#N/A	sb	31	sb	31	#N/A	Hot chocolate / Cocoa, ready to drink, made with nonfat milk and whipped cream	Hot chocolate / Cocoa, ready to drink, made with nonfat milk and whipped cream
11512120	n/a	#N/A	sb	31	sb	31	#N/A	Hot chocolate / Cocoa, ready to drink, made with non-dairy milk and whipped cream	Hot chocolate / Cocoa, ready to drink, made with non-dairy milk and whipped cream
11512500	sb	30	n/a	#N/A	n/a	#N/A	Hot chocolate, Puerto Rican style, made with whole milk	#N/A	#N/A
11512510	sb	30	n/a	#N/A	n/a	#N/A	Hot chocolate, Puerto Rican style, made with low fat milk	#N/A	#N/A
11513000	sb	31.2	sb	31	sb	31	Cocoa and sugar mixture, milk added, NS as to type of milk	Chocolate milk, made from dry mix, NS as to type of milk	Chocolate milk, made from dry mix, NS as to type of milk
11513100	sb	31.2	sb	31	sb	31	Cocoa and sugar mixture, whole milk added	Chocolate milk, made from dry mix with whole milk	Chocolate milk, made from dry mix with whole milk
11513150	sb	31.2	sb	31	sb	31	Cocoa and sugar mixture, reduced fat milk added	Chocolate milk, made from dry mix with reduced fat milk (2%)	Chocolate milk, made from dry mix with reduced fat milk
11513200	sb	31.2	sb	31	sb	31	Cocoa and sugar mixture, lowfat milk added	Chocolate milk, made from dry mix with low fat milk (1%)	Chocolate milk, made from dry mix with low fat milk
11513300	sb	31.2	sb	31	sb	31	Cocoa and sugar mixture, skim milk added	Chocolate milk, made from dry mix with fat free milk (skim)	Chocolate milk, made from dry mix with fat free milk
11513310	sb	#N/A	sb	31	sb	31	#N/A	Chocolate milk, made from dry mix with non-dairy milk	Chocolate milk, made from dry mix with non-dairy milk
11513350	sb	31.2	mixed	31	mixed	31	Cocoa and sugar mixture, reduced sugar, milk added, NS as to type of milk	Chocolate milk, made from reduced sugar mix, NS as to type of milk	Chocolate milk, made from reduced sugar mix, NS as to type of milk
11513355	sb	31.2	mixed	31	mixed	31	Cocoa and sugar mixture, reduced sugar, whole milk added	Chocolate milk, made from reduced sugar mix with whole milk	Chocolate milk, made from reduced sugar mix with whole milk
11513360	sb	31.2	mixed	31	mixed	31	Cocoa and sugar mixture, reduced sugar, reduced fat milk added	Chocolate milk, made from reduced sugar mix with reduced fat milk (2%)	Chocolate milk, made from reduced sugar mix with reduced fat milk
11513365	sb	31.2	mixed	31	mixed	31	Cocoa and sugar mixture, reduced sugar, lowfat milk added	Chocolate milk, made from reduced sugar mix with low fat milk (1%)	Chocolate milk, made from reduced sugar mix with low fat milk
11513370	sb	31.2	mixed	31	mixed	31	Cocoa and sugar mixture, reduced sugar, skim milk added	Chocolate milk, made from reduced sugar mix with fat free milk (skim)	Chocolate milk, made from reduced sugar mix with fat free milk
11513375	n/a	#N/A	mixed	31	mixed	31	#N/A	Chocolate milk, made from reduced sugar mix with non-dairy milk	Chocolate milk, made from reduced sugar mix with non-dairy milk
11513380	n/a	#N/A	sb	31	sb	31	#N/A	Nesquik, chocolate milk, made from dry mix, NS as to type of milk	Chocolate milk, made from dry mix, NS as to type of milk (Nesquik)
11513381	n/a	#N/A	sb	31	sb	31	#N/A	Nesquik, chocolate milk, made from dry mix with whole milk	Chocolate milk, made from dry mix with whole milk (Nesquik)
11513382	n/a	#N/A	sb	31	sb	31	#N/A	Nesquik, chocolate milk, made from dry mix with reduced fat milk (2%)	Chocolate milk, made from dry mix with reduced fat milk (Nesquik)
11513383	n/a	#N/A	sb	31	sb	31	#N/A	Nesquik, chocolate milk, made from dry mix with low fat milk (1%)	Chocolate milk, made from dry mix with low fat milk (Nesquik)
11513384	n/a	#N/A	sb	31	sb	31	#N/A	Nesquik, chocolate milk, made from dry mix with fat free milk (skim)	Chocolate milk, made from dry mix with fat free milk (Nesquik)
11513385	n/a	#N/A	sb	31	sb	31	#N/A	Nesquik, chocolate milk, made from dry mix with non-dairy milk	Chocolate milk, made from dry mix with non-dairy milk (Nesquik)
11513390	n/a	#N/A	lcs	31	lcs	31	#N/A	Nesquik, chocolate milk, made from no sugar added dry mix, NS as to type of milk	Chocolate milk, made from no sugar added dry mix, NS as to type of milk (Nesquik)
11513391	n/a	#N/A	lcs	31	lcs	31	#N/A	Nesquik, chocolate milk, made from no sugar added dry mix with whole milk	Chocolate milk, made from no sugar added dry mix with whole milk (Nesquik)
11513392	n/a	#N/A	lcs	31	lcs	31	#N/A	Nesquik, chocolate milk, made from no sugar added dry mix with reduced fat milk (2%)	Chocolate milk, made from no sugar added dry mix with reduced fat milk (Nesquik)
11513393	n/a	#N/A	lcs	31	lcs	31	#N/A	Nesquik, chocolate milk, made from no sugar added dry mix with low fat milk (1%)	Chocolate milk, made from no sugar added dry mix with low fat milk (Nesquik)
11513394	n/a	#N/A	lcs	31	lcs	31	#N/A	Nesquik, chocolate milk, made from no sugar added dry mix with fat free milk (skim)	Chocolate milk, made from no sugar added dry mix with fat free milk (Nesquik)
11513395	n/a	#N/A	lcs	31	lcs	31	#N/A	Nesquik, chocolate milk, made from no sugar added dry mix with non-dairy milk	Chocolate milk, made from no sugar added dry mix with non-dairy milk (Nesquik)
11513400	sb	31.2	sb	31	sb	31	Chocolate syrup, milk added, NS as to type of milk	Chocolate milk, made from syrup, NS as to type of milk	Chocolate milk, made from syrup, NS as to type of milk
11513500	sb	31.2	sb	31	sb	31	Chocolate syrup, whole milk added	Chocolate milk, made from syrup with whole milk	Chocolate milk, made from syrup with whole milk
11513550	sb	31.2	sb	31	sb	31	Chocolate syrup, reduced fat milk added	Chocolate milk, made from syrup with reduced fat milk (2%)	Chocolate milk, made from syrup with reduced fat milk
11513600	sb	31.2	sb	31	sb	31	Chocolate syrup, lowfat milk added	Chocolate milk, made from syrup with low fat milk (1%)	Chocolate milk, made from syrup with low fat milk
11513700	sb	31.2	sb	31	sb	31	Chocolate syrup, skim milk added	Chocolate milk, made from syrup with fat free milk (skim)	Chocolate milk, made from syrup with fat free milk
11513750	n/a	#N/A	sb	31	sb	31	#N/A	Chocolate milk, made from syrup with non-dairy milk	Chocolate milk, made from syrup with non-dairy milk
11513800	n/a	#N/A	lcs	31	lcs	31	#N/A	Chocolate milk, made from light syrup, NS as to type of milk	Chocolate milk, made from light syrup, NS as to type of milk
11513801	n/a	#N/A	lcs	31	lcs	31	#N/A	Chocolate milk, made from light syrup with whole milk	Chocolate milk, made from light syrup with whole milk
11513802	n/a	#N/A	lcs	31	lcs	31	#N/A	Chocolate milk, made from light syrup with reduced fat milk (2%)	Chocolate milk, made from light syrup with reduced fat milk
11513803	n/a	#N/A	lcs	31	lcs	31	#N/A	Chocolate milk, made from light syrup with low fat milk (1%)	Chocolate milk, made from light syrup with low fat milk
11513804	n/a	#N/A	lcs	31	lcs	31	#N/A	Chocolate milk, made from light syrup with fat free milk (skim)	Chocolate milk, made from light syrup with fat free milk
11513805	n/a	#N/A	lcs	31	lcs	31	#N/A	Chocolate milk, made from light syrup with non-dairy milk	Chocolate milk, made from light syrup with non-dairy milk
11513850	n/a	#N/A	lcs	31	lcs	31	#N/A	Chocolate milk, made from sugar free syrup, NS as to type of milk	Chocolate milk, made from sugar free syrup, NS as to type of milk
11513851	n/a	#N/A	lcs	31	lcs	31	#N/A	Chocolate milk, made from sugar free syrup with whole milk	Chocolate milk, made from sugar free syrup with whole milk
11513852	n/a	#N/A	lcs	31	lcs	31	#N/A	Chocolate milk, made from sugar free syrup with reduced fat milk (2%)	Chocolate milk, made from sugar free syrup with reduced fat milk
11513853	n/a	#N/A	lcs	31	lcs	31	#N/A	Chocolate milk, made from sugar free syrup with low fat milk (1%)	Chocolate milk, made from sugar free syrup with low fat milk
11513854	n/a	#N/A	lcs	31	lcs	31	#N/A	Chocolate milk, made from sugar free syrup with fat free milk (skim)	Chocolate milk, made from sugar free syrup with fat free milk
11513855	n/a	#N/A	lcs	31	lcs	31	#N/A	Chocolate milk, made from sugar free syrup with non-dairy milk	Chocolate milk, made from sugar free syrup with non-dairy milk
11514100	sb	31.2	sb	31	sb	31	Cocoa, sugar, and dry milk mixture, water added	Hot chocolate / Cocoa, made with dry mix and water	Hot chocolate / Cocoa, made with dry mix and water
11514110	n/a	#N/A	sb	31	sb	31	#N/A	Hot chocolate / Cocoa, made with dry mix and whole milk	Hot chocolate / Cocoa, made with dry mix and whole milk
11514120	n/a	#N/A	sb	31	sb	31	#N/A	Hot chocolate / Cocoa, made with dry mix and reduced fat milk (2%)	Hot chocolate / Cocoa, made with dry mix and reduced fat milk
11514130	n/a	#N/A	sb	31	sb	31	#N/A	Hot chocolate / Cocoa, made with dry mix and low fat milk (1%)	Hot chocolate / Cocoa, made with dry mix and low fat milk
11514140	n/a	#N/A	sb	31	sb	31	#N/A	Hot chocolate / Cocoa, made with dry mix and fat free milk (skim)	Hot chocolate / Cocoa, made with dry mix and fat free milk
11514150	n/a	#N/A	sb	31	sb	31	#N/A	Hot chocolate / Cocoa, made with dry mix and non-dairy milk	Hot chocolate / Cocoa, made with dry mix and non-dairy milk
11514300	lcs	31.2	n/a	#N/A	n/a	#N/A	Cocoa with nonfat dry milk and low calorie sweetener, mixture, water added	#N/A	#N/A
11514310	n/a	#N/A	lcs	31	lcs	31	#N/A	Hot chocolate / Cocoa, made with no sugar added dry mix and water	Hot chocolate / Cocoa, made with no sugar added dry mix and water
11514320	n/a	#N/A	lcs	31	lcs	31	#N/A	Hot chocolate / Cocoa, made with no sugar added dry mix and whole milk	Hot chocolate / Cocoa, made with no sugar added dry mix and whole milk
11514330	n/a	#N/A	lcs	31	lcs	31	#N/A	Hot chocolate / Cocoa, made with no sugar added dry mix and reduced fat milk (2%)	Hot chocolate / Cocoa, made with no sugar added dry mix and reduced fat milk
11514340	n/a	#N/A	lcs	31	lcs	31	#N/A	Hot chocolate / Cocoa, made with no sugar added dry mix and low fat milk (1%)	Hot chocolate / Cocoa, made with no sugar added dry mix and low fat milk
11514350	n/a	#N/A	lcs	31	lcs	31	#N/A	Hot chocolate / Cocoa, made with no sugar added dry mix and fat free milk (skim)	Hot chocolate / Cocoa, made with no sugar added dry mix and fat free milk
11514360	n/a	#N/A	lcs	31	lcs	31	#N/A	Hot chocolate / Cocoa, made with no sugar added dry mix and non-dairy milk	Hot chocolate / Cocoa, made with no sugar added dry mix and non-dairy milk
11514500	lcs	31.1	n/a	#N/A	n/a	#N/A	Cocoa, whey, and low calorie sweetener, mixture, fortified, water added	#N/A	#N/A
11515100	sb	31.2	n/a	#N/A	n/a	#N/A	Cocoa and sugar mixture fortified with vitamins and minerals, milk added, NS as to type of milk, Puerto Rican style	#N/A	#N/A
11516000	lcs	31.2	n/a	#N/A	n/a	#N/A	Cocoa, whey, and low-calorie sweetener mixture, lowfat milk added	#N/A	#N/A
11518050	lcs	34.5	n/a	#N/A	n/a	#N/A	Milk beverage with nonfat dry milk and low calorie sweetener, water added, flavors other than chocolate	#N/A	#N/A
11519000	sb	31.2	n/a	#N/A	n/a	#N/A	Milk beverage, made with whole milk, flavors other than chocolate	#N/A	#N/A
11519040	sb	31.2	sb	31	sb	31	Milk, flavors other than chocolate, NFS	Strawberry milk, NFS	Strawberry milk, NFS
11519050	sb	31.2	sb	31	sb	31	Milk, flavors other than chocolate, whole milk-based	Strawberry milk, whole	Strawberry milk, whole
11519105	sb	31.2	sb	31	sb	31	Milk, flavors other than chocolate, reduced fat milk-based	Strawberry milk, reduced fat (2%)	Strawberry milk, reduced fat
11519200	sb	31.2	sb	31	sb	31	Milk, flavors other than chocolate, lowfat milk-based	Strawberry milk, low fat (1%)	Strawberry milk, low fat
11519205	sb	31.2	sb	31	sb	31	Milk, flavors other than chocolate, skim-milk based	Strawberry milk, fat free (skim)	Strawberry milk, fat free
11519215	n/a	#N/A	sb	31	sb	31	#N/A	Strawberry milk, non-dairy	Strawberry milk, non-dairy
11520000	sb	29.4	n/a	#N/A	n/a	#N/A	Milk, malted, unfortified, NS as to flavor, made with milk	#N/A	#N/A
11521000	sb	29.4	n/a	#N/A	n/a	#N/A	Milk, malted, unfortified, chocolate, made with milk	#N/A	#N/A
11522000	sb	29.4	n/a	#N/A	n/a	#N/A	Milk, malted, unfortified, natural flavor, made with milk	#N/A	#N/A
11525000	sb	29.4	sb	32	n/a	32	Milk, malted, fortified, natural flavor, made with milk	Milk, malted, natural flavor, made with milk	#N/A
11526000	sb	29.4	sb	32	sb	32	Milk, malted, fortified, chocolate, made with milk	Milk, malted, chocolate, made with milk	Milk, malted
11527000	sb	29.4	n/a	#N/A	n/a	#N/A	Milk, malted, fortified, NS as to flavor, made with milk	#N/A	#N/A
11531000	sb	31.8	sb	32	sb	32	Eggnog, made with whole milk	Eggnog, regular	Eggnog, regular
11531500	sb	31.8	sb	32	sb	32	Eggnog, made with 2% reduced fat milk (formerly eggnog, made with "2% lowfat" milk)	Eggnog, lowfat / light	Eggnog, lowfat / light
11541000	sb	28.3	n/a	#N/A	n/a	#N/A	Milk shake, NS as to flavor or type	#N/A	#N/A
11541100	sb	28.3	n/a	#N/A	n/a	#N/A	Milk shake, homemade or fountain-type, NS as to flavor	#N/A	#N/A
11541110	sb	28.3	sb	28	sb	28	Milk shake, homemade or fountain-type, chocolate	Milk shake, home recipe, chocolate	Milk shake, home recipe, chocolate
11541120	sb	28.3	sb	28	sb	28	Milk shake, homemade or fountain-type, flavors other than chocolate	Milk shake, home recipe, flavors other than chocolate	Milk shake, home recipe, flavors other than chocolate
11541130	n/a	#N/A	sb	28	sb	28	#N/A	Milk shake, home recipe, chocolate, light	Milk shake, home recipe, chocolate, light
11541135	n/a	#N/A	sb	28	sb	28	#N/A	Milk shake, home recipe, flavors other than chocolate, light	Milk shake, home recipe, flavors other than chocolate, light
11541400	sb	28.3	sb	28	sb	28	Milk shake with malt	Milk shake with malt	Milk shake with malt
11541400	sb	28.3	sb	28	sb	28	Milk shake with malt	Milk shake with malt	Milk shake with malt
11541500	sb	15.9	n/a	#N/A	n/a	#N/A	Milk shake, made with skim milk, chocolate	#N/A	#N/A
11541510	sb	15.9	n/a	#N/A	n/a	#N/A	Milk shake, made with skim milk, flavors other than chocolate	#N/A	#N/A
11542000	sb	23.5	n/a	#N/A	n/a	#N/A	Carry-out milk shake, NS as to flavor	#N/A	#N/A
11542100	sb	23.5	sb	28	sb	28	Carry-out milk shake, chocolate	Milk shake, fast food, chocolate	Milk shake, fast food, chocolate
11542200	sb	23.5	sb	28	sb	28	Carry-out milk shake, flavors other than chocolate	Milk shake, fast food, flavors other than chocolate	Milk shake, fast food, flavors other than chocolate
11543000	n/a	#N/A	sb	31	sb	31	#N/A	Milk shake, bottled, chocolate	Milk shake, bottled, chocolate
11543010	n/a	#N/A	sb	31	sb	31	#N/A	Milk shake, bottled, flavors other than chocolate	Milk shake, bottled, flavors other than chocolate
11551050	sb	26.1	sb	27	sb	27	Milk fruit drink	Licuado / Batido (milk fruit drink)	Licuado or Batido
11552200	sb	32.8	n/a	#N/A	n/a	#N/A	Orange Julius	#N/A	#N/A
11553000	sb	25.3	n/a	#N/A	n/a	#N/A	Fruit smoothie drink, made with fruit or fruit juice and dairy products	#N/A	#N/A
11553100	sb	25.3	sb	27	sb	27	Fruit smoothie drink, NFS	Fruit smoothie, NFS	Fruit smoothie, NFS
11553110	n/a	#N/A	sb	27	sb	27	#N/A	Fruit smoothie, with whole fruit and dairy	Fruit smoothie, with whole fruit and dairy
11553120	n/a	#N/A	sb	27	sb	27	#N/A	Fruit smoothie, with whole fruit and dairy, added protein	Fruit smoothie, with whole fruit and dairy, added protein
11553130	n/a	#N/A	sb	27	sb	27	#N/A	Fruit smoothie juice drink, with dairy	Fruit smoothie juice drink, with dairy
11560000	lcs	30.5	lcs	31	lcs	31	Chocolate-flavored drink, whey- and milk-based	Yoo-hoo, chocolate milk drink	Chocolate milk drink
11560020	lcs	30.5	n/a	#N/A	n/a	#N/A	Flavored milk drink, whey- and milk-based, flavors other than chocolate	#N/A	#N/A
11561010	sb	31.7	n/a	#N/A	n/a	#N/A	Cafe con leche prepared with sugar	#N/A	#N/A
12200100	sb	30	sb	30	sb	30	Cream substitute, NS as to frozen, liquid, or powdered	Cream substitute, NS as to frozen, liquid, or powdered	Coffee creamer, NFS
12210100	sb	30	sb	30	n/a	30	Cream substitute, frozen	Cream substitute, frozen	#N/A
12210100	sb	30	sb	30	sb	30	Cream substitute, flavored, liquid	Cream substitute, flavored, liquid	Coffee creamer, liquid, flavored
12210200	sb	30	sb	30	sb	30	Cream substitute, liquid	Cream substitute, liquid	Coffee creamer, liquid
12210250	lcs	30	lcs	30	n/a	30	Cream substitute, light, liquid	Cream substitute, light, liquid	#N/A
12210255	lcs	30	lcs	30	n/a	30	Cream substitute, light, flavored, liquid	Cream substitute, light, flavored, liquid	#N/A
12210260	sb	30	sb	30	sb	30	Cream substitute, fat free, liquid	Cream substitute, fat free, liquid	Coffee creamer, liquid, fat free
12210270	sb	30	sb	30	sb	30	Cream substitute, fat free, flavored, liquid	Cream substitute, fat free, flavored, liquid	Coffee creamer, liquid, fat free, flavored
12210280	n/a	#N/A	n/a	#N/A	lcs	#N/A	#N/A	#N/A	Coffee creamer, liquid, fat free, sugar free, flavored
12210305	lcs	30	lcs	30	n/a	30	Cream substitute, sugar free, liquid	Cream substitute, sugar free, liquid	#N/A
12210310	lcs	30	lcs	30	lcs	30	Cream substitute, sugar free, flavored, liquid	Cream substitute, sugar free, flavored, liquid	Coffee creamer, liquid, sugar free, flavored
12210520	n/a	#N/A	n/a	#N/A	sb	#N/A	#N/A	#N/A	Coffee creamer, soy, liquid
13120800	sb	24	sb	24	sb	24	Ice cream soda, flavors other than chocolate	Ice cream soda, flavors other than chocolate	Ice cream soda, flavors other than chocolate
13120810	sb	24	sb	24	sb	24	Ice cream soda, chocolate	Ice cream soda, chocolate	Ice cream soda, chocolate
42402010	sb	37	sb	30	sb	30	Coconut cream (liquid expressed from grated coconut meat), canned, sweetened	Coconut cream (liquid expressed from grated coconut meat), canned, sweetened	Coconut cream, canned, sweetened
42404010	sb	30	sb	30	sb	30	Coconut water, canned or bottled	Coconut water, sweetened	Coconut water, sweetened
61201010	sb	30.9	sb	31	sb	31	Grapefruit juice, freshly squeezed	Grapefruit juice, 100%, freshly squeezed	Grapefruit juice, 100%, freshly squeezed
61201020	sb	30.9	sb	31	sb	31	Grapefruit juice, NS as to form	Grapefruit juice, 100%, NS as to form	Grapefruit juice, 100%, NS as to form
61201220	sb	30.9	sb	31	sb	31	Grapefruit juice, canned, bottled or in a carton	Grapefruit juice, 100%, canned, bottled or in a carton	Grapefruit juice, 100%, canned, bottled or in a carton
61201225	n/a	#N/A	sb	31	sb	31	#N/A	Grapefruit juice, 100%, with calcium added	Grapefruit juice, 100%, with calcium added
61201620	sb	30.9	sb	31	sb	31	Grapefruit juice, frozen (reconstituted with water)	Grapefruit juice,100%, frozen, reconstituted	Grapefruit juice,100%, frozen, reconstituted
61204000	sb	30.5	sb	31	sb	31	Lemon juice, NS as to form	Lemon juice, 100%, NS as to form	Lemon juice, 100%, NS as to form
61204010	sb	30.5	sb	31	sb	31	Lemon juice, freshly squeezed	Lemon juice, 100%, freshly squeezed	Lemon juice, 100%, freshly squeezed
61204200	sb	30.5	sb	31	sb	31	Lemon juice, canned or bottled	Lemon juice, 100%, canned or bottled	Lemon juice, 100%, canned or bottled
61204600	sb	30.5	n/a	#N/A	n/a	#N/A	Lemon juice, frozen	#N/A	#N/A
61207000	sb	30.8	sb	31	sb	31	Lime juice, NS as to form	Lime juice, 100%, NS as to form	Lime juice, 100%, NS as to form
61207010	sb	30.8	sb	31	sb	31	Lime juice, freshly squeezed	Lime juice, 100%, freshly squeezed	Lime juice, 100%, freshly squeezed
61207200	sb	30.8	sb	31	sb	31	Lime juice, canned or bottled	Lime juice, 100%, canned or bottled	Lime juice, 100%, canned or bottled
61207600	sb	30.8	n/a	#N/A	n/a	#N/A	Lime juice, frozen	#N/A	#N/A
61210000	sb	31.1	sb	31	sb	31	Orange juice, NFS	Orange juice, 100%, NFS	Orange juice, 100%, NFS
61210010	sb	31	sb	31	sb	31	Orange juice, freshly squeezed	Orange juice, 100%, freshly squeezed	Orange juice, 100%, freshly squeezed
61210220	sb	31.1	sb	31	sb	31	Orange juice, canned, bottled or in a carton	Orange juice, 100%, canned, bottled or in a carton	Orange juice, 100%, canned, bottled or in a carton
61210250	sb	31	sb	31	sb	31	Orange juice, with calcium added, canned, bottled or in a carton	Orange juice, 100%, with calcium added, canned, bottled or in a carton	Orange juice, 100%, with calcium added, canned, bottled or in a carton
61210620	sb	31.1	sb	31	sb	31	Orange juice, frozen (reconstituted with water)	Orange juice, 100%, frozen, reconstituted	Orange juice, 100%, frozen, reconstituted
61210820	sb	31.1	sb	31	sb	31	Orange juice, frozen, with calcium added (reconstituted with water)	Orange juice, 100%, with calcium added, frozen, reconstituted	Orange juice, 100%, with calcium added, frozen, reconstituted
61213000	sb	31.1	n/a	#N/A	n/a	#N/A	Tangerine juice, NFS	#N/A	#N/A
61213220	sb	30.9	sb	31	sb	31	Tangerine juice, canned	Tangerine juice, 100%	Tangerine juice, 100%
61213620	sb	31	n/a	#N/A	n/a	#N/A	Tangerine juice, frozen (reconstituted with water)	#N/A	#N/A
61213800	sb	31.2	sb	31	sb	31	Fruit juice blend, including citrus, 100% juice	Fruit juice blend, citrus, 100% juice	Fruit juice blend, citrus, 100% juice
61213900	sb	31.2	sb	31	sb	31	Fruit juice blend, including citrus, 100% juice, with calcium added	Fruit juice blend, citrus, 100% juice, with calcium added	Fruit juice blend, citrus, 100% juice, with calcium added
64100100	sb	31.2	sb	31	sb	31	Fruit juice, NFS	Fruit juice, NFS	Fruit juice, NFS
64100110	sb	31.2	sb	31	sb	31	Fruit juice blend, 100% juice	Fruit juice blend, 100% juice	Fruit juice blend, 100% juice
64100200	sb	31.2	sb	31	sb	31	Fruit juice blend, with cranberry, 100% juice	Cranberry juice blend, 100% juice	Cranberry juice blend, 100% juice
64100220	n/a	#N/A	sb	31	sb	31	#N/A	Cranberry juice blend, 100% juice, with calcium added	Cranberry juice blend, 100% juice, with calcium added
64101010	sb	31	sb	31	sb	31	Apple cider	Apple cider	Apple cider
64104010	sb	31	sb	31	sb	31	Apple juice	Apple juice, 100%	Apple juice, 100%
64104030	n/a	#N/A	sb	31	sb	31	#N/A	Apple juice, 100%, with calcium added	Apple juice, 100%, with calcium added
64104600	sb	31.2	sb	31	sb	31	Blackberry juice	Blackberry juice, 100%	Blackberry juice, 100%
64105400	sb	31.6	sb	31	sb	31	Cranberry juice, 100%, not a blend	Cranberry juice, 100%, not a blend	Cranberry juice, 100%, not a blend
64116020	sb	31.2	sb	31	sb	31	Grape juice	Grape juice, 100%	Grape juice, 100%
64116060	n/a	#N/A	sb	31	sb	31	#N/A	Grape juice, 100%, with calcium added	Grape juice, 100%, with calcium added
64120010	sb	30.9	sb	31	sb	31	Papaya juice	Papaya juice, 100%	Papaya juice, 100%
64121000	sb	30.9	sb	31	sb	31	Passion fruit juice	Passion fruit juice, 100%	Passion fruit juice, 100%
64124020	sb	31.2	sb	31	sb	31	Pineapple juice	Pineapple juice, 100%	Pineapple juice, 100%
64126000	sb	31.2	sb	31	sb	31	Pomegranate juice	Pomegranate juice, 100%	Pomegranate juice, 100%
64132010	sb	32	sb	31	sb	31	Prune juice	Prune juice, 100%	Prune juice, 100%
64132500	sb	29.625	sb	30	sb	30	Strawberry juice	Strawberry juice, 100%	Strawberry juice, 100%
64133100	sb	29.8	sb	30	sb	30	Watermelon juice	Watermelon juice, 100%	Watermelon juice, 100%
64134000	sb	26.3	n/a	#N/A	n/a	#N/A	Fruit smoothie drink, made with fruit or fruit juice only (no dairy products)	#N/A	#N/A
64134015	n/a	#N/A	sb	27	sb	27	#N/A	Fruit smoothie, with whole fruit (no dairy)	Fruit smoothie, with whole fruit, no dairy
64134020	n/a	#N/A	sb	27	sb	27	#N/A	Fruit smoothie, with whole fruit (no dairy), added protein	Fruit smoothie, with whole fruit, no dairy, added protein
64134030	n/a	#N/A	sb	27	sb	27	#N/A	Fruit smoothie juice drink (no dairy)	Fruit smoothie juice drink, no dairy
64134100	n/a	#N/A	lcs	27	lcs	27	#N/A	Fruit smoothie, light	Fruit smoothie, light
64134200	n/a	#N/A	sb	31	sb	31	#N/A	Fruit smoothie, bottled	Fruit smoothie, bottled
64200100	sb	31.4	sb	31	sb	31	Fruit nectar, NFS	Fruit nectar, NFS	Fruit nectar, NFS
64201010	sb	31.4	sb	31	sb	31	Apricot nectar	Apricot nectar	Apricot nectar
64201500	sb	31.2	sb	31	sb	31	Banana nectar	Banana nectar	Banana nectar
64202010	sb	31.2	sb	31	sb	31	Cantaloupe nectar	Cantaloupe nectar	Cantaloupe nectar
64203020	sb	31.2	sb	31	sb	31	Guava nectar	Guava nectar	Guava nectar
64204010	sb	31.2	sb	31	sb	31	Mango nectar	Mango nectar	Mango nectar
64205010	sb	31.1	sb	31	sb	31	Peach nectar	Peach nectar	Peach nectar
64210010	sb	31.2	sb	31	sb	31	Papaya nectar	Papaya nectar	Papaya nectar
64213010	sb	31.2	sb	31	sb	31	Passion fruit nectar	Passion fruit nectar	Passion fruit nectar
64215010	sb	31.2	sb	31	sb	31	Pear nectar	Pear nectar	Pear nectar
64221010	sb	31.2	sb	31	sb	31	Soursop (Guanabana) nectar	Soursop (Guanabana) nectar	Soursop, nectar
67202000	sb	31.2	sb	31	sb	31	Apple juice, baby food	Apple juice, baby food	Apple juice, baby food
67202010	sb	31.5	sb	31	sb	31	Apple juice, with added calcium, baby food	Apple juice, with added calcium, baby food	Apple juice, with added calcium, baby food
67203000	sb	31.2	sb	31	sb	31	Apple with other fruit juice, baby food	Apple-fruit juice blend, baby food	Apple-fruit juice blend, baby food
67203200	sb	31.2	sb	31	sb	31	Apple-banana juice, baby food	Apple-banana juice, baby food	Apple-banana juice, baby food
67203400	sb	31.2	sb	31	sb	31	Apple-cherry juice, baby food	Apple-cherry juice, baby food	Apple-cherry juice, baby food
67203450	sb	31.2	n/a	#N/A	n/a	#N/A	Apple-cranberry juice, baby food	#N/A	#N/A
67203500	sb	31.2	sb	31	sb	31	Apple-grape juice, baby food	Apple-grape juice, baby food	Apple-grape juice, baby food
67203600	sb	31.2	sb	31	sb	31	Apple-peach juice, baby food	Apple-peach juice, baby food	Apple-peach juice, baby food
67203700	sb	31.2	sb	31	sb	31	Apple-prune juice, baby food	Apple-prune juice, baby food	Apple-prune juice, baby food
67203800	sb	31.2	sb	31	sb	31	Grape juice, baby food	Grape juice, baby food	Grape juice, baby food
67204000	sb	31.2	sb	31	sb	31	Mixed fruit juice, not citrus, baby food	Mixed fruit juice, not citrus, baby food	Mixed fruit juice, not citrus, baby food
67204100	sb	31.5	sb	31	sb	31	Mixed fruit juice, not citrus, with added calcium, baby food	Mixed fruit juice, not citrus, with added calcium, baby food	Mixed fruit juice, not citrus, with added calcium, baby food
67205000	sb	31.2	sb	31	sb	31	Orange juice, baby food	Orange juice, baby food	Orange juice, baby food
67211000	sb	31.2	sb	31	sb	31	Orange-apple-banana juice, baby food	Orange-apple-banana juice, baby food	Orange-apple-banana juice, baby food
67212000	sb	31.2	sb	31	sb	31	Pear juice, baby food	Pear juice, baby food	Pear juice, baby food
67230000	sb	30.8	sb	31	sb	31	Apple-sweet potato juice, baby food	Apple-sweet potato juice, baby food	Apple-sweet potato juice, baby food
67230500	sb	30.8	sb	31	sb	31	Orange-carrot juice, baby food	Orange-carrot juice, baby food	Orange-carrot juice, baby food
67250100	sb	31.5	sb	32	sb	32	Banana juice with lowfat yogurt, baby food	Banana juice with lowfat yogurt, baby food	Banana juice with lowfat yogurt, baby food
67250150	sb	31.5	sb	32	sb	32	Mixed fruit juice with lowfat yogurt, baby food	Mixed fruit juice with lowfat yogurt, baby food	Mixed fruit juice with lowfat yogurt, baby food
67260000	sb	30	sb	31	sb	31	Fruit juice drink, baby, with high vitamin C plus added calcium and B vitamins	Fruit juice and water drink, with high vitamin C and added calcium, baby food	Fruit juice and water drink, with high vitamin C and added calcium, baby food
73105010	sb	29.5	sb	30	sb	30	Carrot juice	Carrot juice, 100%	Carrot juice, 100%
74301100	sb	30.4	sb	31	sb	31	Tomato juice	Tomato juice, 100%	Tomato juice, 100%
74301150	sb	30.4	sb	31	sb	31	Tomato juice, low sodium	Tomato juice, 100%, low sodium	Tomato juice, 100%, low sodium
74302000	sb	30.4	sb	31	sb	31	Tomato juice cocktail	Tomato juice cocktail	Tomato juice cocktail
74303000	sb	30.2	sb	31	sb	31	Tomato and vegetable juice, mostly tomato	Tomato and vegetable juice, 100%	Tomato and vegetable juice, 100%
74303100	sb	30.2	sb	31	sb	31	Tomato and vegetable juice, mostly tomato, low sodium	Tomato and vegetable juice, 100%, low sodium	Tomato and vegetable juice, 100%, low sodium
74304000	sb	30.2	n/a	#N/A	n/a	#N/A	Tomato juice with clam or beef juice	#N/A	#N/A
75132000	sb	30.8	sb	30.8	sb	30.8	Mixed vegetable juice (vegetables other than tomato)	Mixed vegetable juice (vegetables other than tomato)	Mixed vegetable juice
75132100	sb	29.5	sb	29.5	sb	29.5	Celery juice	Celery juice	Celery juice
75200700	mixed	31	mixed	31	mixed	31	Aloe vera juice	Aloe vera juice drink	Aloe vera juice drink
78101000	sb	30.4	sb	31	sb	31	Vegetable and fruit juice blend, 100% juice, with high vitamin C plus added vitamin E and vitamin A	Vegetable and fruit juice, 100% juice, with high vitamin C	Vegetable and fruit juice, 100% juice, with high vitamin C
78101100	n/a	#N/A	sb	27	sb	27	#N/A	Fruit and vegetable smoothie	Fruit and vegetable smoothie
78101110	n/a	#N/A	sb	27	sb	27	#N/A	Fruit and vegetable smoothie, added protein	Fruit and vegetable smoothie, added protein
78101120	n/a	#N/A	mixed	31	mixed	31	#N/A	Fruit and vegetable smoothie, bottled	Fruit and vegetable smoothie, bottled
92101650	sb	30.4	n/a	#N/A	n/a	#N/A	Coffee, Mexican, regular, sweetened (no milk; not cafe con leche)	#N/A	#N/A
92101670	sb	30.4	n/a	#N/A	n/a	#N/A	Coffee, Mexican, decaffeinated, sweetened (no milk; not cafe con leche)	#N/A	#N/A
92101800	sb	30.4	sb	31	sb	31	Coffee, Cuban	Coffee, Cuban	Coffee, Cuban
92101820	n/a	#N/A	sb	31	sb	31	#N/A	Coffee, macchiato, sweetened	Coffee, macchiato, sweetened
92101850	n/a	#N/A	sb	31	sb	31	#N/A	Coffee, cafe con leche	Coffee, cafe con leche
92101851	n/a	#N/A	sb	31	sb	31	#N/A	Coffee, cafe con leche, decaffeinated	Coffee, cafe con leche, decaffeinated
92101900	sb	25.5	sb	30	sb	30	Coffee, Latte	Coffee, Latte	Coffee, Latte
92101901	n/a	#N/A	lcs	30	lcs	30	#N/A	Coffee, Latte, nonfat	Coffee, Latte, nonfat
92101903	n/a	#N/A	sb	30	sb	30	#N/A	Coffee, Latte, with non-dairy milk	Coffee, Latte, with non-dairy milk
92101904	n/a	#N/A	sb	31	sb	31	#N/A	Coffee, Latte, flavored	Coffee, Latte, flavored
92101905	n/a	#N/A	sb	31	sb	31	#N/A	Coffee, Latte, nonfat, flavored	Coffee, Latte, nonfat, flavored
92101906	n/a	#N/A	sb	31	sb	31	#N/A	Coffee, Latte, with non-dairy milk, flavored	Coffee, Latte, with non-dairy milk, flavored
92101910	sb	25.5	sb	30	sb	30	Coffee, Latte, decaffeinated	Coffee, Latte, decaffeinated	Coffee, Latte, decaffeinated
92101911	n/a	#N/A	lcs	30	lcs	30	#N/A	Coffee, Latte, decaffeinated, nonfat	Coffee, Latte, decaffeinated, nonfat
92101913	n/a	#N/A	sb	30	sb	30	#N/A	Coffee, Latte, decaffeinated, with non-dairy milk	Coffee, Latte, decaffeinated, with non-dairy milk
92101917	n/a	#N/A	sb	31	sb	31	#N/A	Coffee, Latte, decaffeinated, flavored	Coffee, Latte, decaffeinated, flavored
92101918	n/a	#N/A	sb	31	sb	31	#N/A	Coffee, Latte, decaffeinated, nonfat, flavored	Coffee, Latte, decaffeinated, nonfat, flavored
92101919	n/a	#N/A	sb	31	sb	31	#N/A	Coffee, Latte, decaffeinated, with non-dairy milk, flavored	Coffee, Latte, decaffeinated, with non-dairy milk, flavored
92101920	sb	31	sb	31	sb	31	Blended coffee beverage, made with regular coffee, milk, and ice, sweetened	Frozen coffee drink	Frozen coffee drink
92101921	n/a	#N/A	lcs	31	lcs	31	#N/A	Frozen coffee drink, nonfat	Frozen coffee drink, nonfat
92101923	n/a	#N/A	sb	31	sb	31	#N/A	Frozen coffee drink, with non-dairy milk	Frozen coffee drink, with non-dairy milk
92101925	sb	31	sb	31	sb	31	Blended coffee beverage, made with regular coffee, milk, and ice, sweetened, with whipped cream	Frozen coffee drink, with whipped cream	Frozen coffee drink, with whipped cream
92101926	n/a	#N/A	lcs	31	lcs	31	#N/A	Frozen coffee drink, nonfat, with whipped cream	Frozen coffee drink, nonfat, with whipped cream
92101928	n/a	#N/A	sb	31	sb	31	#N/A	Frozen coffee drink, with non-dairy milk and whipped cream	Frozen coffee drink, with non-dairy milk and whipped cream
92101930	sb	31	sb	31	sb	31	Blended coffee beverage, made with decaffeinated coffee, milk, and ice, sweetened	Frozen coffee drink, decaffeinated	Frozen coffee drink, decaffeinated
92101931	n/a	#N/A	lcs	31	lcs	31	#N/A	Frozen coffee drink, decaffeinated, nonfat	Frozen coffee drink, decaffeinated, nonfat
92101933	n/a	#N/A	sb	31	sb	31	#N/A	Frozen coffee drink, decaffeinated, with non-dairy milk	Frozen coffee drink, decaffeinated, with non-dairy milk
92101935	sb	31	sb	31	sb	31	Blended coffee beverage, made with decaffeinated coffee, milk, and ice, sweetened, with whipped cream	Frozen coffee drink, decaffeinated, with whipped cream	Frozen coffee drink, decaffeinated, with whipped cream
92101936	n/a	#N/A	lcs	31	lcs	31	#N/A	Frozen coffee drink, decaffeinated, nonfat, with whipped cream	Frozen coffee drink, decaffeinated, nonfat, with whipped cream
92101938	n/a	#N/A	sb	31	sb	31	#N/A	Frozen coffee drink, decaffeinated, with non-dairy milk and whipped cream	Frozen coffee drink, decaffeinated, with non-dairy milk and whipped cream
92101950	sb	30.4	sb	31	sb	31	Coffee, mocha	Coffee, Cafe Mocha	Coffee, Cafe Mocha
92101955	n/a	#N/A	sb	31	sb	31	#N/A	Coffee, Cafe Mocha, nonfat	Coffee, Cafe Mocha, nonfat
92101960	sb	30.4	sb	31	sb	31	Coffee, mocha, made with soy milk	Coffee, Cafe Mocha, with non-dairy milk	Coffee, Cafe Mocha, with non-dairy milk
92101965	n/a	#N/A	sb	31	sb	31	#N/A	Coffee, Cafe Mocha, decaffeinated	Coffee, Cafe Mocha, decaffeinated
92101970	n/a	#N/A	sb	31	sb	31	#N/A	Coffee, Cafe Mocha, decaffeinated, nonfat	Coffee, Cafe Mocha, decaffeinated, nonfat
92101975	n/a	#N/A	sb	31	sb	31	#N/A	Coffee, Cafe Mocha, decaffeinated, with non-dairy milk	Coffee, Cafe Mocha, decaffeinated, with non-dairy milk
92102000	n/a	#N/A	sb	31	sb	31	#N/A	Frozen mocha coffee drink	Frozen mocha coffee drink
92102010	n/a	#N/A	lcs	31	lcs	31	#N/A	Frozen mocha coffee drink, nonfat	Frozen mocha coffee drink, nonfat
92102020	n/a	#N/A	sb	31	sb	31	#N/A	Frozen mocha coffee drink, with non-dairy milk	Frozen mocha coffee drink, with non-dairy milk
92102030	n/a	#N/A	sb	31	sb	31	#N/A	Frozen mocha coffee drink, with whipped cream	Frozen mocha coffee drink, with whipped cream
92102040	n/a	#N/A	lcs	31	lcs	31	#N/A	Frozen mocha coffee drink, nonfat, with whipped cream	Frozen mocha coffee drink, nonfat, with whipped cream
92102050	n/a	#N/A	sb	31	sb	31	#N/A	Frozen mocha coffee drink, with non-dairy milk and whipped cream	Frozen mocha coffee drink, with non-dairy milk and whipped cream
92102060	n/a	#N/A	sb	31	sb	31	#N/A	Frozen mocha coffee drink, decaffeinated	Frozen mocha coffee drink, decaffeinated
92102070	n/a	#N/A	lcs	31	lcs	31	#N/A	Frozen mocha coffee drink, decaffeinated, nonfat	Frozen mocha coffee drink, decaffeinated, nonfat
92102080	n/a	#N/A	sb	31	sb	31	#N/A	Frozen mocha coffee drink, decaffeinated, with non-dairy milk	Frozen mocha coffee drink, decaffeinated, with non-dairy milk
92102090	n/a	#N/A	sb	31	sb	31	#N/A	Frozen mocha coffee drink, decaffeinated, with whipped cream	Frozen mocha coffee drink, decaffeinated, with whipped cream
92102100	n/a	#N/A	lcs	31	lcs	31	#N/A	Frozen mocha coffee drink, decaffeinated, nonfat, with whipped cream	Frozen mocha coffee drink, decaffeinated, nonfat, with whipped cream
92102110	n/a	#N/A	sb	31	sb	31	#N/A	Frozen mocha coffee drink, decaffeinated, with non-dairy milk and whipped cream	Frozen mocha coffee drink, decaffeinated, with non-dairy milk and whipped cream
92102450	n/a	#N/A	sb	31	sb	31	#N/A	Iced Coffee, pre-lightened and pre-sweetened	Iced Coffee, pre-lightened and pre-sweetened
92102500	n/a	#N/A	sb	30	sb	30	#N/A	Coffee, Iced Latte	Coffee, Iced Latte
92102501	n/a	#N/A	lcs	30	lcs	30	#N/A	Coffee, Iced Latte, nonfat	Coffee, Iced Latte, nonfat
92102502	n/a	#N/A	sb	30	sb	30	#N/A	Coffee, Iced Latte, with non-dairy milk	Coffee, Iced Latte, with non-dairy milk
92102503	n/a	#N/A	sb	31	sb	31	#N/A	Coffee, Iced Latte, flavored	Coffee, Iced Latte, flavored
92102504	n/a	#N/A	sb	31	sb	31	#N/A	Coffee, Iced Latte, nonfat, flavored	Coffee, Iced Latte, nonfat, flavored
92102505	n/a	#N/A	sb	31	sb	31	#N/A	Coffee, Iced Latte, with non-dairy milk, flavored	Coffee, Iced Latte, with non-dairy milk, flavored
92102510	n/a	#N/A	sb	30	sb	30	#N/A	Coffee, Iced Latte, decaffeinated	Coffee, Iced Latte, decaffeinated
92102511	n/a	#N/A	lcs	30	lcs	30	#N/A	Coffee, Iced Latte, decaffeinated, nonfat	Coffee, Iced Latte, decaffeinated, nonfat
92102512	n/a	#N/A	sb	30	sb	30	#N/A	Coffee, Iced Latte, decaffeinated, with non-dairy milk	Coffee, Iced Latte, decaffeinated, with non-dairy milk
92102513	n/a	#N/A	sb	31	sb	31	#N/A	Coffee, Iced Latte, decaffeinated, flavored	Coffee, Iced Latte, decaffeinated, flavored
92102514	n/a	#N/A	sb	31	sb	31	#N/A	Coffee, Iced Latte, decaffeinated, nonfat, flavored	Coffee, Iced Latte, decaffeinated, nonfat, flavored
92102515	n/a	#N/A	sb	31	sb	31	#N/A	Coffee, Iced Latte, decaffeinated, with non-dairy milk, flavored	Coffee, Iced Latte, decaffeinated, with non-dairy milk, flavored
92102600	n/a	#N/A	sb	31	sb	31	#N/A	Coffee, Iced Cafe Mocha	Coffee, Iced Cafe Mocha
92102601	n/a	#N/A	sb	31	sb	31	#N/A	Coffee, Iced Cafe Mocha, nonfat	Coffee, Iced Cafe Mocha, nonfat
92102602	n/a	#N/A	sb	31	sb	31	#N/A	Coffee, Iced CafÈ Mocha, with non-dairy milk	Coffee, Iced Cafe Mocha, with non-dairy milk
92102610	n/a	#N/A	sb	31	sb	31	#N/A	Coffee, Iced Cafe Mocha, decaffeinated	Coffee, Iced Cafe Mocha, decaffeinated
92102611	n/a	#N/A	sb	31	sb	31	#N/A	Coffee, Iced Cafe Mocha, decaffeinated, nonfat	Coffee, Iced Cafe Mocha, decaffeinated, nonfat
92102612	n/a	#N/A	sb	31	sb	31	#N/A	Coffee, Iced CafÈ Mocha, decaffeinated, with non-dairy milk	Coffee, Iced Cafe Mocha, decaffeinated, with non-dairy milk
92121000	sb	29.8	sb	31	sb	31	Coffee, made from powdered instant mix, with whitener and sugar, instant	Coffee, instant, pre-lightened and pre-sweetened with sugar, reconstituted	Coffee, instant, pre-lightened and pre-sweetened with sugar, reconstituted
92121001	n/a	#N/A	sb	31	sb	31	#N/A	Coffee, instant, decaffeinated, pre-lightened and pre-sweetened with sugar, reconsitituted	Coffee, instant, decaffeinated, pre-lightened and pre-sweetened with sugar, reconsitituted
92121010	sb	29.8	sb	31	sb	31	Coffee, made from powdered instant mix, presweetened, no whitener	Coffee, instant, pre-sweetened with sugar, reconstituted	Coffee, instant, pre-sweetened with sugar, reconstituted
92121020	sb	29.8	sb	31	sb	31	Coffee and cocoa (mocha), made from powdered instant mix, with whitener, presweetened	Coffee, mocha, instant, pre-lightened and pre-sweetened with sugar, reconstituted	Coffee, mocha, instant, pre-lightened and pre-sweetened with sugar, reconstituted
92121030	lcs	29.8	lcs	30	lcs	30	Coffee and cocoa (mocha), made from powdered instant mix, with whitener and low calorie sweetener	Coffee, mocha, instant, pre-lightened and pre-sweetened with low calorie sweetener, reconstituted	Coffee, mocha, instant, pre-lightened and pre-sweetened with low calorie sweetener, reconstituted
92121040	lcs	29.8	lcs	30	lcs	30	Coffee, made from powdered instant mix, with whitener and low calorie sweetener	Coffee, instant, pre-lightened and pre-sweetened with low calorie sweetener, reconstituted	Coffee, instant, pre-lightened and pre-sweetened with low calorie sweetener, reconstituted
92121041	n/a	#N/A	lcs	30	lcs	30	#N/A	Coffee, instant, decaffeinated, pre-lightened and pre-sweetened with low calorie sweetener, reconstituted	Coffee, instant, decaffeinated, pre-lightened and pre-sweetened with low calorie sweetener, reconstituted
92121050	lcs	29.8	lcs	30	lcs	30	Coffee and cocoa (mocha), made from powdered instant mix, with whitener and low calorie sweetener, decaffeinated	Coffee, mocha, instant, decaffeinated, pre-lightened and pre-sweetened with low calorie sweetener, reconstituted	Coffee, mocha, instant, decaffeinated, pre-lightened and pre-sweetened with low calorie sweetener, reconstituted
92130000	sb	29.6	sb	31	sb	31	Coffee, regular, presweetened with sugar, pre-lightened	Coffee, pre-lightened and pre-sweetened with sugar	Coffee, pre-lightened and pre-sweetened with sugar
92130001	sb	29.6	sb	31	sb	31	Coffee, decaffeinated, presweetened with sugar, pre-lightened	Coffee, decaffeinated, pre-lightened and pre-sweetened with sugar	Coffee, decaffeinated, pre-lightened and pre-sweetened with sugar
92130005	lcs	29.6	lcs	30	lcs	30	Coffee, regular, with low-calorie sweetener, pre-lightened	Coffee, pre-lightened and pre-sweetened with low calorie sweetener	Coffee, pre-lightened and pre-sweetened with low calorie sweetener
92130006	lcs	29.6	lcs	30	lcs	30	Coffee, decaffeinated, with low-calorie sweetener, pre-lightened	Coffee, decaffeinated, pre-lightened and pre-sweetened with low calorie sweetener	Coffee, decaffeinated, pre-lightened and pre-sweetened with low calorie sweetener
92130020	sb	29.6	sb	31	sb	31	Coffee, presweetened with sugar	Coffee, pre-sweetened with sugar	Coffee, pre-sweetened with sugar
92130021	n/a	#N/A	sb	31	sb	31	#N/A	Coffee, decaffeinated, pre-sweetened with sugar	Coffee, decaffeinated, pre-sweetened with sugar
92130030	n/a	#N/A	lcs	30	lcs	30	#N/A	Coffee, pre-sweetened with low calorie sweetener	Coffee, pre-sweetened with low calorie sweetener
92130031	n/a	#N/A	lcs	30	lcs	30	#N/A	Coffee, decaffeinated, pre-sweetened with low calorie sweetener	Coffee, decaffeinated, pre-sweetened with low calorie sweetener
92161005	sb	30	n/a	#N/A	n/a	#N/A	Cappuccino, sweetened	#N/A	#N/A
92162005	sb	30	n/a	#N/A	n/a	#N/A	Cappuccino, decaffeinated, sweetened	#N/A	#N/A
92171000	n/a	#N/A	sb	31	sb	31	#N/A	Coffee, bottled/canned	Coffee, bottled/canned
92171010	n/a	#N/A	lcs	30	lcs	30	#N/A	Coffee, bottled/canned, light	Coffee, bottled/canned, light
92204000	sb	29.6	n/a	#N/A	n/a	#N/A	Mate, sweetened beverage made from dried green leaves	#N/A	#N/A
92205000	sb	31.5	n/a	#N/A	n/a	#N/A	Rice beverage	#N/A	#N/A
92301060	sb	29.6	n/a	#N/A	n/a	#N/A	Tea, NS as to type, presweetened with sugar	#N/A	#N/A
92301080	lcs	29.6	n/a	#N/A	n/a	#N/A	Tea, NS as to type, presweetened with low calorie sweetener	#N/A	#N/A
92301130	sb	29.6	n/a	#N/A	n/a	#N/A	Tea, NS as to type, presweetened, NS as to sweetener	#N/A	#N/A
92301160	sb	29.6	n/a	#N/A	n/a	#N/A	Tea, NS as to type, decaffeinated, presweetened with sugar	#N/A	#N/A
92301180	lcs	29.6	n/a	#N/A	n/a	#N/A	Tea, NS as to type, decaffeinated, presweetened with low calorie sweetener	#N/A	#N/A
92301190	sb	29.6	n/a	#N/A	n/a	#N/A	Tea, NS as to type, decaffeinated, presweetened, NS as to sweetener	#N/A	#N/A
92302200	sb	29.6	n/a	#N/A	n/a	#N/A	Tea, leaf, presweetened with sugar	#N/A	#N/A
92302300	lcs	29.6	n/a	#N/A	n/a	#N/A	Tea, leaf, presweetened with low calorie sweetener	#N/A	#N/A
92302400	sb	29.6	n/a	#N/A	n/a	#N/A	Tea, leaf, presweetened, NS as to sweetener	#N/A	#N/A
92302600	sb	29.6	n/a	#N/A	n/a	#N/A	Tea, leaf, decaffeinated, presweetened with sugar	#N/A	#N/A
92302700	lcs	29.6	n/a	#N/A	n/a	#N/A	Tea, leaf, decaffeinated, presweetened with low calorie sweetener	#N/A	#N/A
92302800	sb	29.6	n/a	#N/A	n/a	#N/A	Tea, leaf, decaffeinated, presweetened, NS as to sweetener	#N/A	#N/A
92304700	lcs	29.6	n/a	#N/A	n/a	#N/A	Tea, made from frozen concentrate, decaffeinated, presweetened with low calorie sweetener	#N/A	#N/A
92305000	sb	29.6	n/a	#N/A	n/a	#N/A	Tea, made from powdered instant, presweetened, NS as to sweetener	#N/A	#N/A
92305040	sb	29.6	sb	31	sb	31	Tea, made from powdered instant, presweetened with sugar	Tea, iced, instant, black, pre-sweetened with sugar	Tea, iced, instant, black, pre-sweetened with sugar
92305050	sb	29.6	sb	31	sb	31	Tea, made from powdered instant, decaffeinated, presweetened with sugar	Tea, iced, instant, black, decaffeinated, pre-sweetened with sugar	Tea, iced, instant, black, decaffeinated, pre-sweetened with sugar
92305090	lcs	29.6	lcs	30	lcs	30	Tea, made from powdered instant, presweetened with low calorie sweetener	Tea, iced, instant, black, pre-sweetened with low calorie sweetner	Tea, iced, instant, black, pre-sweetened with low calorie sweetner
92305110	lcs	29.6	lcs	30	lcs	30	Tea, made from powdered instant, decaffeinated, presweetened with low calorie sweetener	Tea, iced, instant, black, decaffeinated, pre-sweetened with low calorie sweetener	Tea, iced, instant, black, decaffeinated, pre-sweetened with low calorie sweetener
92305800	sb	29.6	n/a	#N/A	n/a	#N/A	Tea, made from powdered instant, decaffeinated, presweetened, NS as to sweetener	#N/A	#N/A
92305910	n/a	#N/A	sb	31	sb	31	#N/A	Tea, iced, instant, green, pre-sweetened with sugar	Tea, iced, instant, green, pre-sweetened with sugar
92305920	n/a	#N/A	lcs	30	lcs	30	#N/A	Tea, iced, instant, green, pre-sweetened with low calorie sweetener	Tea, iced, instant, green, pre-sweetened with low calorie sweetener
92306020	sb	29.6	n/a	#N/A	n/a	#N/A	Tea, herbal, presweetened with sugar	#N/A	#N/A
92306030	lcs	29.6	n/a	#N/A	n/a	#N/A	Tea, herbal, presweetened with low calorie sweetener	#N/A	#N/A
92306040	sb	29.6	n/a	#N/A	n/a	#N/A	Tea, herbal, presweetened, NS as to sweetener	#N/A	#N/A
92306800	n/a	#N/A	sb	30	sb	30	#N/A	Tea, hot, chai, with milk	Tea, hot, chai, with milk
92307500	sb	29.6	sb	30	sb	30	Half and Half beverage, half iced tea and half fruit juice drink (lemonade)	Iced Tea / Lemonade juice drink	Iced Tea / Lemonade juice drink
92307510	lcs	29.6	lcs	30	lcs	30	Half and Half beverage, half iced tea and half fruit juice drink (lemonade), low calorie	Iced Tea / Lemonade juice drink, light	Iced Tea / Lemonade juice drink, light
92307520	n/a	#N/A	lcs	30	lcs	30	#N/A	Iced Tea / Lemonade juice drink, diet	Iced Tea / Lemonade juice drink, diet
92308000	n/a	#N/A	sb	31	sb	31	#N/A	Tea, iced, brewed, black, pre-sweetened with sugar	Tea, iced, brewed, black, pre-sweetened with sugar
92308010	n/a	#N/A	lcs	30	lcs	30	#N/A	Tea, iced, brewed, black, pre-sweetened with low calorie sweetener	Tea, iced, brewed, black, pre-sweetened with low calorie sweetener
92308030	n/a	#N/A	sb	31	sb	31	#N/A	Tea, iced, brewed, black, decaffeinated, pre-sweetened with sugar	Tea, iced, brewed, black, decaffeinated, pre-sweetened with sugar
92308040	n/a	#N/A	lcs	30	lcs	30	#N/A	Tea, iced, brewed, black, decaffeinated, pre-sweetened with low calorie sweetener	Tea, iced, brewed, black, decaffeinated, pre-sweetened with low calorie sweetener
92308500	n/a	#N/A	sb	31	sb	31	#N/A	Tea, iced, brewed, green, pre-sweetened with sugar	Tea, iced, brewed, green, pre-sweetened with sugar
92308510	n/a	#N/A	lcs	30	lcs	30	#N/A	Tea, iced, brewed, green, pre-sweetened with low calorie sweetener	Tea, iced, brewed, green, pre-sweetened with low calorie sweetener
92308530	n/a	#N/A	sb	31	sb	31	#N/A	Tea, iced, brewed, green, decaffeinated, pre-sweetened with sugar	Tea, iced, brewed, green, decaffeinated, pre-sweetened with sugar
92308540	n/a	#N/A	lcs	30	lcs	30	#N/A	Tea, iced, brewed, green, decaffeinated, pre-sweetened with low calorie sweetener	Tea, iced, brewed, green, decaffeinated, pre-sweetened with low calorie sweetener
92309000	n/a	#N/A	sb	31	sb	31	#N/A	Tea, iced, bottled, black	Tea, iced, bottled, black
92309010	n/a	#N/A	sb	31	sb	31	#N/A	Tea, iced, bottled, black, decaffeinated	Tea, iced, bottled, black, decaffeinated
92309020	n/a	#N/A	lcs	30	lcs	30	#N/A	Tea, iced, bottled, black, diet	Tea, iced, bottled, black, diet
92309030	n/a	#N/A	lcs	30	lcs	30	#N/A	Tea, iced, bottled, black, decaffeinated, diet	Tea, iced, bottled, black, decaffeinated, diet
92309500	n/a	#N/A	sb	31	sb	31	#N/A	Tea, iced, bottled, green	Tea, iced, bottled, green
92309510	n/a	#N/A	lcs	31	lcs	31	#N/A	Tea, iced, bottled, green, diet	Tea, iced, bottled, green, diet
92400000	sb	30.8	sb	31	sb	31	Soft drink, NFS	Soft drink, NFS	Soft drink, NFS
92400100	lcs	30	lcs	30	lcs	30	Soft drink, NFS, sugar-free	Soft drink, NFS, diet	Soft drink, NFS, diet
92410110	sb	30.5	mixed	30	mixed	30	Carbonated water, sweetened	Carbonated water, sweetened	Carbonated water, sweetened
92410250	lcs	30	lcs	30	lcs	30	Carbonated water, sweetened, with low-calorie or no-calorie sweetener	Carbonated water, sweetened, with low-calorie or no-calorie sweetener	Carbonated water, sweetened, with low-calorie or no-calorie sweetener
92410310	sb	30.7	sb	31	sb	31	Soft drink, cola-type	Soft drink, cola	Soft drink, cola
92410315	lcs	30	lcs	30	lcs	30	Soft drink, cola type, reduced sugar	Soft drink, cola, reduced sugar	Soft drink, cola, reduced sugar
92410320	lcs	29.6	lcs	30	lcs	30	Soft drink, cola-type, sugar-free	Soft drink, cola, diet	Soft drink, cola, diet
92410330	sb	30.7	n/a	#N/A	n/a	#N/A	Soft drink, cola-type, with higher caffeine	#N/A	#N/A
92410340	sb	30.7	sb	31	sb	31	Soft drink, cola-type, decaffeinated	Soft drink, cola, decaffeinated	Soft drink, cola, decaffeinated
92410350	lcs	29.6	lcs	30	lcs	30	Soft drink, cola-type, decaffeinated, sugar-free	Soft drink, cola, decaffeinated, diet	Soft drink, cola, decaffeinated, diet
92410360	sb	30.7	sb	31	sb	31	Soft drink, pepper-type	Soft drink, pepper type	Soft drink, pepper type
92410370	lcs	29.6	lcs	30	lcs	30	Soft drink, pepper-type, sugar-free	Soft drink, pepper type, diet	Soft drink, pepper type, diet
92410390	sb	30.7	sb	31	sb	31	Soft drink, pepper-type, decaffeinated	Soft drink, pepper type, decaffeinated	Soft drink, pepper type, decaffeinated
92410400	lcs	29.6	lcs	30	lcs	30	Soft drink, pepper-type, decaffeinated, sugar-free	Soft drink, pepper type, decaffeinated, diet	Soft drink, pepper type, decaffeinated, diet
92410410	sb	30.9	sb	31	sb	31	Cream soda	Soft drink, cream soda	Soft drink, cream soda
92410420	lcs	30	lcs	30	lcs	30	Cream soda, sugar-free	Soft drink, cream soda, diet	Soft drink, cream soda, diet
92410510	sb	30.8	sb	31	sb	31	Soft drink, fruit-flavored, caffeine free	Soft drink, fruit flavored, caffeine free	Soft drink, fruit flavored, caffeine free
92410520	lcs	29.6	lcs	30	lcs	30	Soft drink, fruit-flavored, sugar free, caffeine free	Soft drink, fruit flavored, diet, caffeine free	Soft drink, fruit flavored, diet, caffeine free
92410550	sb	30.8	sb	31	sb	31	Soft drink, fruit flavored, caffeine containing	Soft drink, fruit flavored, caffeine containing	Soft drink, fruit flavored, caffeine containing
92410560	lcs	29.6	lcs	30	lcs	30	Soft drink, fruit flavored, caffeine containing, sugar-free	Soft drink, fruit flavored, caffeine containing, diet	Soft drink, fruit flavored, caffeine containing, diet
92410610	sb	30.5	sb	31	sb	31	Ginger ale	Soft drink, ginger ale	Soft drink, ginger ale
92410620	lcs	29.6	lcs	30	lcs	30	Ginger ale, sugar-free	Soft drink, ginger ale, diet	Soft drink, ginger ale, diet
92410710	sb	30.8	sb	31	sb	31	Root beer	Soft drink, root beer	Soft drink, root beer
92410720	lcs	29.6	lcs	30	lcs	30	Root beer, sugar-free	Soft drink, root beer, diet	Soft drink, root beer, diet
92410810	sb	31	sb	31	sb	31	Chocolate-flavored soda	Soft drink, chocolate flavored	Soft drink, chocolate flavored
92410820	lcs	30	lcs	30	lcs	30	Chocolate-flavored soda, sugar-free	Soft drink, chocolate flavored, diet	Soft drink, chocolate flavored, diet
92411510	sb	30.7	sb	31	sb	31	Cola with fruit or vanilla flavor	Soft drink, cola, fruit or vanilla flavored	Soft drink, cola, fruit or vanilla flavored
92411520	sb	31	sb	31	sb	31	Cola with chocolate flavor	Soft drink, cola, chocolate flavored	Soft drink, cola, chocolate flavored
92411610	lcs	29.6	lcs	30	lcs	30	Cola with fruit or vanilla flavor, sugar-free	Soft drink, cola, fruit or vanilla flavored, diet	Soft drink, cola, fruit or vanilla flavored, diet
92411620	lcs	30	lcs	30	lcs	30	Cola with chocolate flavor, sugar-free	Soft drink, cola, chocolate flavored, diet	Soft drink, cola, chocolate flavored, diet
92417010	sb	30	n/a	#N/A	n/a	#N/A	Soft drink, ale type	#N/A	#N/A
92431000	sb	31	n/a	#N/A	n/a	#N/A	Carbonated juice drink, NS as to type of juice	#N/A	#N/A
92432000	sb	31	sb	31	sb	31	Carbonated citrus juice drink	Fruit juice drink, citrus, carbonated	Fruit juice drink, citrus, carbonated
92433000	sb	31	sb	31	sb	31	Carbonated noncitrus juice drink	Fruit juice drink, noncitrus, carbonated	Fruit juice drink, noncitrus, carbonated
92510610	sb	31	sb	31	sb	31	Fruit juice drink	Fruit juice drink	Fruit juice drink
92510650	sb	31.3	sb	31	sb	31	Tamarind drink, Puerto Rican (Refresco de tamarindo)	Tamarind drink (Refresco de tamarindo)	Tamarind drink
92510720	sb	30.6	sb	31	sb	31	Fruit punch, made with fruit juice and soda	Fruit punch, made with fruit juice and soda	Fruit punch, made with fruit juice and soda
92510730	sb	32	sb	32	sb	32	Fruit punch, made with soda, fruit juice, and sherbet or ice cream	Fruit punch, made with soda, fruit juice, and sherbet or ice cream	Fruit punch, made with soda, fruit juice, and sherbet or ice cream
92510955	n/a	#N/A	sb	31	sb	31	#N/A	Lemonade, fruit juice drink	Lemonade, fruit juice drink
92510960	n/a	#N/A	sb	31	sb	31	#N/A	Lemonade, fruit flavored drink	Lemonade, fruit flavored drink
92511010	mixed	31	n/a	#N/A	n/a	#N/A	Fruit flavored drink (formerly lemonade)	#N/A	#N/A
92511015	n/a	#N/A	lcs	31	lcs	31	#N/A	Fruit flavored drink	Fruit flavored drink
92511250	sb	30.9	sb	31	sb	31	Citrus fruit juice drink, containing 40-50% juice	Fruit juice beverage, 40-50% juice, citrus	Fruit juice beverage, 40-50% juice, citrus
92512050	sb	29	sb	29	sb	29	Frozen daiquiri mix, from frozen concentrate, reconstituted	Frozen daiquiri mix, from frozen concentrate, reconstituted	Frozen daiquiri mix, from frozen concentrate, reconstituted
92512090	sb	30	sb	30	sb	30	Pina Colada, nonalcoholic	Pina Colada, nonalcoholic	Pina Colada, nonalcoholic
92512110	sb	30.9	sb	31	sb	31	Margarita mix, nonalcoholic	Margarita mix, nonalcoholic	Margarita mix, nonalcoholic
92513000	sb	30	sb	30	sb	30	Fruit flavored frozen drink	Fruit flavored smoothie drink, frozen (no dairy)	Fruit flavored smoothie drink, frozen, no dairy
92513010	n/a	#N/A	lcs	30	lcs	30	#N/A	Fruit flavored smoothie drink, frozen, light (no dairy)	Fruit flavored smoothie drink, frozen, light, no dairy
92530410	mixed	31.3	mixed	31	mixed	31	Fruit flavored drink, with high vitamin C	Fruit flavored drink, with high vitamin C	Fruit flavored drink, with high vitamin C
92530510	sb	31.6	sb	31	sb	31	Cranberry juice drink or cocktail, with high vitamin C	Cranberry juice drink, with high vitamin C	Cranberry juice drink, with high vitamin C
92530610	mixed	30.9	mixed	31	mixed	31	Fruit juice drink, with high vitamin C	Fruit juice drink, with high vitamin C	Fruit juice drink, with high vitamin C
92530950	lcs	30.4	lcs	31	lcs	31	Vegetable and fruit juice drink, with high vitamin C	Vegetable and fruit juice drink, with high vitamin C	Vegetable and fruit juice drink, with high vitamin C
92531030	lcs	31.3	lcs	31	lcs	31	Fruit juice drink, with thiamin (vitamin B1) and high vitamin C	Sunny D	Fruit juice drink (Sunny D)
92541010	sb	31.3	sb	31	sb	31	Fruit flavored drink, made from powdered mix	Fruit flavored drink, powdered, reconstituted	Fruit flavored drink, powdered, reconstituted
92542000	sb	30	sb	31	lcs	31	Fruit flavored drink, made from powdered mix,with high vitamin C	Fruit flavored drink, with high vitamin C, powdered, reconstituted	Fruit flavored drink, with high vitamin C, powdered, reconstituted
92550030	lcs	30	lcs	30	lcs	30	Fruit juice drink, low calorie, with high vitamin C	Fruit juice drink, with high vitamin C, light	Fruit juice drink, with high vitamin C, light
92550035	n/a	#N/A	lcs	30	lcs	30	#N/A	Fruit juice drink, light	Fruit juice drink, light
92550040	lcs	30	lcs	30	lcs	30	Fruit juice drink, low calorie	Fruit juice drink, diet	Fruit juice drink, diet
92550110	lcs	30	lcs	30	lcs	30	Cranberry juice drink or cocktail, low calorie, with high vitamin C	Cranberry juice drink, with high vitamin C, light	Cranberry juice drink, with high vitamin C, light
92550200	n/a	#N/A	lcs	30	lcs	30	#N/A	Grape juice drink, light	Grape juice drink, light
92550350	lcs	30	lcs	30	lcs	30	Light orange juice beverage, 40-50% juice, lower sugar and calories, with artificial sweetener	Orange juice beverage, 40-50% juice, light	Orange juice beverage, 40-50% juice, light
92550360	n/a	#N/A	lcs	31	lcs	31	#N/A	Apple juice beverage, 40-50% juice, light	Apple juice beverage, 40-50% juice, light
92550370	n/a	#N/A	lcs	31	lcs	31	#N/A	Lemonade, fruit juice drink, light	Lemonade, fruit juice drink, light
92550380	n/a	#N/A	sb	30	sb	30	#N/A	Pomegranate juice beverage, 40-50% juice, light	Pomegranate juice beverage, 40-50% juice, light
92550400	lcs	29.8	lcs	30	lcs	30	Vegetable and fruit juice drink, low calorie, with high vitamin C	Vegetable and fruit juice drink, with high vitamin C, diet	Vegetable and fruit juice drink, with high vitamin C, diet
92550405	lcs	29.8	lcs	30	lcs	30	Vegetable and fruit juice drink, low calorie, with high vitamin C plus added vitamin E and vitamin A	Vegetable and fruit juice drink, with high vitamin C, light	Vegetable and fruit juice drink, with high vitamin C, light
92550610	lcs	30	lcs	30	lcs	30	Fruit flavored drink, low calorie, with high vitamin C	Fruit flavored drink, with high vitamin C, diet	Fruit flavored drink, with high vitamin C, diet
92550620	lcs	30	lcs	30	lcs	30	Fruit flavored drink, low calorie	Fruit flavored drink, diet	Fruit flavored drink, diet
92552000	lcs	30	lcs	30	lcs	30	Fruit flavored drink, made from powdered mix, low calorie, with high vitamin C	Fruit flavored drink, with high vitamin C, powdered, reconstituted, diet	Fruit flavored drink, with high vitamin C, powdered, reconstituted, diet
92552010	lcs	30	lcs	30	lcs	30	Fruit flavored drink, made from powdered mix, low calorie	Fruit flavored drink, powdered, reconstituted, diet	Fruit flavored drink, powdered, reconstituted, diet
92552020	lcs	31.3	lcs	31	lcs	31	Fruit juice drink, reduced sugar, with thiamin (vitamin B1) and high vitamin C	Sunny D, reduced sugar	Fruit juice drink, reduced sugar (Sunny D)
92552030	sb	31	sb	31	sb	31	Fruit juice drink, reduced sugar, with vitamin E	Capri Sun, fruit juice drink	Fruit juice drink (Capri Sun)
92582100	lcs	30	lcs	30	lcs	30	Fruit juice drink, with high vitamin C, plus added calcium	Fruit juice drink, with high vitamin C, plus added calcium	Fruit juice drink, with high vitamin C, plus added calcium
92582110	lcs	31.6	lcs	31	lcs	31	Fruit juice drink, with thiamin (vitamin B1) and high vitamin C plus calcium	Sunny D, added calcium	Fruit juice drink, added calcium (Sunny D)
92610010	sb	30	n/a	#N/A	n/a	#N/A	Horchata beverage, made with almonds or other nuts and seeds	#N/A	#N/A
92610020	n/a	#N/A	sb	31	sb	31	#N/A	Horchata beverage, made with water	Horchata beverage, made with water
92610030	n/a	#N/A	sb	31	sb	31	#N/A	Horchata beverage, made with milk	Horchata beverage, made with milk
92610110	sb	30	n/a	#N/A	n/a	#N/A	Coconut beverage, Puerto Rican	#N/A	#N/A
92611010	sb	30	sb	31	sb	31	Oatmeal beverage, Puerto Rican	Refresco de avena (oatmeal beverage with water)	Oatmeal beverage with water
92611100	sb	31.9	sb	31	sb	31	Oatmeal beverage with milk (Atole de avena)	Atole de avena (oatmeal beverage with milk)	Oatmeal beverage with milk
92611510	sb	30	n/a	#N/A	n/a	#N/A	Horchata beverage, made with rice	#N/A	#N/A
92611600	sb	30	n/a	#N/A	n/a	#N/A	Horchata beverage, NFS	#N/A	#N/A
92612010	sb	31	sb	31	sb	31	Sugar cane beverage, Puerto Rican	Sugar cane beverage	Sugar cane beverage
92613010	sb	31.125	sb	31	sb	31	Atole (corn meal beverage)	Atole (corn meal beverage)	Cornmeal beverage
92613510	sb	31.75	sb	31	sb	31	Corn beverage with chocolate and milk (Champurrado, Atole de Chocolate)	Atole de chocolate / Champurrado (cornmeal beverage with chocolate and milk)	Cornmeal beverage with chocolate milk
92804000	sb	30	sb	30	sb	30	Shirley Temple	Shirley Temple	Shirley Temple
94100200	lcs	29.6	lcs	30	lcs	30	Water, bottled, sweetened, with low or no calorie sweetener	Water, bottled, sweetened, with low calorie sweetener	Water, bottled, sweetened, with low calorie sweetener
94100300	lcs	30	lcs	30	lcs	30	Water, fruit flavored, sweetened, with high fructose corn syrup and low calorie sweetener	Capri Sun Roarin' Waters	Water, bottled, flavored (Capri Sun Roarin' Waters)
94210100	lcs	29.6	lcs	30	lcs	30	Propel Water	Propel Water	Water, bottled, flavored (Propel Water)
94210200	mixed	29.6	mixed	30	mixed	30	Glaceau Water	Glaceau Vitamin Water	Water, bottled, flavored (Glaceau Vitamin Water)
94210300	lcs	29.6	lcs	30	lcs	30	SoBe Lifewater	SoBe Life Water	Water, bottled, flavored (SoBe Life Water)
94220100	n/a	#N/A	lcs	30	n/a	30	#N/A	Propel Zero Water	#N/A
94220110	n/a	#N/A	lcs	30	lcs	30	#N/A	Propel Zero Calcium Water	#N/A
94220200	lcs	29.6	n/a	#N/A	n/a	#N/A	Glaceau Water, low calorie	#N/A	#N/A
94220215	n/a	#N/A	lcs	30	lcs	30	#N/A	Glaceau Vitamin Water Zero	Water, bottled, flavored, sugar free (Glaceau Vitamin Water)
94220310	n/a	#N/A	lcs	30	lcs	30	#N/A	SoBe Life Water Zero	Water, bottled, flavored, sugar free (SoBe)
95101000	sb	32	sb	32	sb	32	Boost, nutritional drink, ready-to-drink	Boost, nutritional drink, ready-to-drink	Nutritional drink or shake, ready-to-drink (Boost)
95101010	sb	32	sb	32	sb	32	Boost Plus, nutritional drink, ready-to-drink	Boost Plus, nutritional drink, ready-to-drink	Nutritional drink or shake, ready-to-drink (Boost Plus)
95102000	sb	31	sb	31	sb	31	Carnation Instant Breakfast, nutritional drink, regular, ready-to-drink	Carnation Instant Breakfast, nutritional drink, regular, ready-to-drink	Nutritional drink or shake, ready-to-drink (Carnation Instant Breakfast)
95102010	lcs	31	n/a	#N/A	n/a	#N/A	Carnation Instant Breakfast, nutritional drink, sugar free, ready-to-drink	#N/A	#N/A
95103000	mixed	31.5	mixed	31.5	mixed	31.5	Ensure, nutritional shake, ready-to-drink	Ensure, nutritional shake, ready-to-drink	Nutritional drink or shake, ready-to-drink (Ensure)
95103010	sb	31.5	sb	31.5	sb	31.5	Ensure Plus, nutritional shake, ready-to-drink	Ensure Plus, nutritional shake, ready-to-drink	Nutritional drink or shake, ready-to-drink (Ensure Plus)
95104000	lcs	31	lcs	31	lcs	31	Glucerna, nutritional shake, ready-to-drink	Glucerna, nutritional shake, ready-to-drink	Nutritional drink or shake, ready-to-drink, sugar free (Glucerna)
95105000	lcs	32	lcs	32	lcs	32	Kellogg's Special K Protein Shake	Kellogg's Special K Protein Shake	Nutritional drink or shake, ready-to-drink (Kellogg's Special K Protein)
95106000	lcs	32	lcs	32	lcs	32	Muscle Milk, ready-to-drink	Muscle Milk, ready-to-drink	Nutritional drink or shake, ready-to-drink (Muscle Milk)
95106010	lcs	32	lcs	32	lcs	32	Muscle Milk, light, ready-to-drink	Muscle Milk, light, ready-to-drink	Nutritional drink or shake, ready-to-drink, light (Muscle Milk)
95110000	lcs	31	lcs	31	lcs	31	Slim Fast Shake, meal replacement, regular, ready-to-drink	Slim Fast Shake, meal replacement, regular, ready-to-drink	Nutritional drink or shake, ready-to-drink (Slim Fast)
95110010	lcs	31	lcs	31	lcs	31	Slim Fast Shake, meal replacement, sugar free, ready-to-drink	Slim Fast Shake, meal replacement, sugar free, ready-to-drink	Nutritional drink or shake, ready-to-drink, sugar free (Slim Fast)
95110020	lcs	31	lcs	31	lcs	31	Slim Fast Shake, meal replacement, high protein, ready-to-drink	Slim Fast Shake, meal replacement, high protein, ready-to-drink	Nutritional drink or shake, high protein, ready-to-drink (Slim Fast)
95120000	sb	31	sb	31	sb	31	Nutritional drink or meal replacement, ready-to-drink, NFS	Nutritional drink or meal replacement, ready-to-drink, NFS	Nutritional drink or shake, ready-to-drink, NFS
95120010	lcs	32	lcs	32	lcs	32	Nutritional drink or meal replacement, high protein, ready-to-drink, NFS	Nutritional drink or meal replacement, high protein, ready-to-drink, NFS	Nutritional drink or shake, high protein, ready-to-drink, NFS
95120020	lcs	31	lcs	31	lcs	31	Nutritional drink or meal replacement, high protein, light, ready-to-drink, NFS	Nutritional drink or meal replacement, high protein, light, ready-to-drink, NFS	Nutritional drink or shake, high protein, light, ready-to-drink, NFS
95120050	sb	30.8333	sb	30.8333	sb	30.8333	Nutritional drink or meal replacement, liquid, soy-based	Nutritional drink or meal replacement, liquid, soy-based	Nutritional drink or shake, liquid, soy-based
95310200	sb	30	sb	31	sb	31	Full Throttle Energy Drink	Full Throttle Energy Drink	Energy drink (Full Throttle)
95310400	mixed	30	mixed	31	mixed	31	Monster Energy Drink	Monster Energy Drink	Energy drink (Monster)
95310500	sb	30	sb	31	sb	31	Mountain Dew AMP Energy Drink	Mountain Dew AMP Energy Drink	Energy drink (Mountain Dew AMP)
95310550	sb	30	sb	31	sb	31	No Fear Energy Drink	No Fear Energy Drink	Energy drink (No Fear)
95310555	sb	30	sb	31	sb	31	No Fear Motherload Energy Drink	No Fear Motherload Energy Drink	Energy drink (No Fear Motherload)
95310560	lcs	30	lcs	31	lcs	31	NOS Energy Drink	NOS Energy Drink	Energy drink (NOS)
95310600	sb	30	sb	31	sb	31	Red Bull Energy Drink	Red Bull Energy Drink	Energy drink (Red Bull)
95310700	sb	30	sb	31	sb	31	Rockstar Energy Drink	Rockstar Energy Drink	Energy drink (Rockstar)
95310750	lcs	30	lcs	31	lcs	31	SoBe Energize Energy Juice Drink	SoBe Energize Energy Juice Drink	Energy drink (SoBe Energize Energy Juice Drink)
95310800	sb	30	sb	31	sb	31	Vault Energy Drink	Vault Energy Drink	Energy drink (Vault)
95311000	mixed	30	mixed	31	mixed	31	Energy Drink	Energy Drink	Energy Drink
95312400	lcs	30	lcs	30	lcs	30	Monster Energy Drink, Lo Carb	Monster Energy Drink, Lo Carb	Energy drink, low calorie (Monster)
95312500	lcs	30	lcs	30	lcs	30	Mountain Dew AMP Energy Drink, sugar-free	Mountain Dew AMP Energy Drink, sugar-free	Energy drink, sugar free (Mountain Dew AMP)
95312550	lcs	30	lcs	30	lcs	30	No Fear Energy Drink, sugar-free	No Fear Energy Drink, sugar-free	Energy drink, sugar free (No Fear)
95312555	lcs	30	lcs	30	lcs	30	NOS Energy Drink, sugar-free	NOS Energy Drink, sugar-free	Energy drink, sugar-free (NOS)
95312560	lcs	30	lcs	31	lcs	31	Ocean Spray Cran-Energy Cranberry Energy Juice Drink	Ocean Spray Cran-Energy Cranberry Energy Juice Drink	Energy drink (Ocean Spray Cran-Energy Juice Drink)
95312600	lcs	30	lcs	30	lcs	30	Red Bull Energy Drink, sugar-free	Red Bull Energy Drink, sugar-free	Energy drink, sugar-free (Red Bull)
95312700	lcs	30	lcs	30	lcs	30	Rockstar Energy Drink, sugar-free	Rockstar Energy Drink, sugar-free	Energy drink, sugar free (Rockstar)
95312800	lcs	30	lcs	30	lcs	30	Vault Zero Energy Drink	Vault Zero Energy Drink	Energy drink, sugar free (Vault)
95312900	lcs	30	lcs	31	lcs	31	XS Energy Drink	XS Energy Drink	Energy drink (XS)
95312905	lcs	30	lcs	31	lcs	31	XS Gold Plus Energy Drink	XS Gold Plus Energy Drink	Energy drink (XS Gold Plus)
95313200	n/a	#N/A	lcs	30	lcs	30	#N/A	Energy drink, sugar free	Energy drink, sugar free
95320200	sb	30.5	sb	31	sb	31	Gatorade Thirst Quencher sports drink	Gatorade G sports drink	Sports drink (Gatorade G)
95320500	sb	30.5	sb	31	sb	31	Powerade sports drink	Powerade sports drink	Sports drink (Powerade)
95321000	sb	30	lcs	31	lcs	31	Fruit-flavored thirst quencher beverage	Sports drink, NFS	Sports drink, NFS
95322200	lcs	30.5	lcs	30	lcs	30	Gatorade G2 Thirst Quencher sports drink, low calorie	Gatorade G2 sports drink, low calorie	Sports drink, low calorie (Gatorade G2)
95322500	lcs	30.5	lcs	30	lcs	30	Powerade Zero sports drink, low calorie	Powerade Zero sports drink, low calorie	Sports drink, low calorie (Powerade Zero)
95323000	lcs	30	lcs	30	lcs	30	Fruit-flavored sports drink or thirst quencher beverage, low calorie	Sports drink, low calorie	Sports drink, low calorie
95330100	mixed	31.2	mixed	31	mixed	31	Fluid replacement, electrolyte solution	Fluid replacement, electrolyte solution	Fluid replacement, electrolyte solution
95330500	sb	30.2	sb	30	sb	30	Fluid replacement, 5% glucose in water	Fluid replacement, 5% glucose in water	Fluid replacement, 5% glucose in water
95341000	lcs	30	lcs	30	n/a	30	FUZE Slenderize fortified low calorie fruit juice beverage	FUZE Slenderize fortified low calorie fruit juice beverage	#N/A
95342000	sb	31	sb	31	mixed	31	MonaVie acai blend beverage	MonaVie acai blend beverage	Fruit juice, acai blend
